# Supplementary material for: Inhibition of NFE2L1 Enables the Tumor‐Associated Macrophage Polarization and Enhances Anti‐PD1 Immunotherapy in Glioma
Source: CNS Neurosci Ther. 2025 Jul 17;31(7):e70488. doi: 10.1111/cns.70488 (PMC12271640; doi:10.1111/cns.70488)
Supplement: Supplementary file 1 — Appendix S1. [file CNS-31-e70488-s001.zip]

Archive with 4 entries (4 files):
- cns70488-sup-0001-AppendixS1.pdf
- cns70488-sup-0002-AppendixS2.docx
- cns70488-sup-0003-AppendixS3.docx
- cns70488-sup-0004-AppendixS4.pdf
